# Supplementary material for: Adult ALCAPA: from histological picture to clinical features
Source: J Cardiothorac Surg. 2020 Jan 13;15:14. doi: 10.1186/s13019-020-1048-y (PMC6958604; doi:10.1186/s13019-020-1048-y)
Supplement: Supplementary file 2 — Additional file 2: Video S2. Postoperative CAG in Case 1. -A. Postoperative CAG showed a well-established dual coronary system. The RCA showed a severer “slow flow phenomenon.” The opacification rate was 7.36 + 1.12. -B. The LCA showed a “slow flow phenomenon”. The opacification rate was 3.81 + 0.51 in the LAD and 4.08 + 0.27 in the LCx. These rates are markedly slower than the normal opacification rates of 1.2–1.3. [file 13019_2020_1048_MOESM2_ESM.zip]

Archive with 2 entries (2 files):
- JCTS video 2-AR1.mp4
- JCTS video 2-BR1.mp4
